# Supplementary material for: Removing Alpha Case from Laser Powder Bed Fusion Components by Cavitation Abrasive Surface Finishing
Source: Materials (Basel). 2025 Apr 26;18(9):1977. doi: 10.3390/ma18091977 (PMC12072853; doi:10.3390/ma18091977)
Supplement: Supplementary file 1 [file materials-18-01977-s001.zip]

Archive with 1 entries (1 files):
- materials-3543370-supplementary.pdf
